# Supplementary material for: Enrichment of Deleterious Mutated Genes Involved in Ciliary Function and Histone Modification in Brain Cancer Patient-Derived Xenograft Models
Source: Biomedicines. 2023 Oct 30;11(11):2934. doi: 10.3390/biomedicines11112934 (PMC10669283; doi:10.3390/biomedicines11112934)
Supplement: Supplementary file 1 [file biomedicines-11-02934-s001.zip › biomedicines-2461238-supplementary/Supplementary.Final/STable1.Clinical_Information.xlsx]

## Sheet: Table
SNPDX No.	Age/Gender	Diagnosis	Grades	Tumor Location	Operation Name	Vital Status	Survival Days	Pathology		Treatment
								IDH1	MGMT methylation	Chemotherapy	Radiotherapy
SNPDX-010	64/M	Pituitary adenoma	Ⅰ	Rt. Sellar area	Endoscopic TSA and tumor removal	Alive	N/A	N/A	N/A	Not received	Not received
SNPDX-011	63/M	Metastatic cancer to the brain from lung cancer	Meta	Rt. Frontal lobe, Rt. Parietal lobe	Craniotomy and tumor removal	Dead	11 months	N/A	N/A	GC #4 / Tarceva	WBRT
SNPDX-012	45/F	Papillary meningioma	Ⅲ	Lt. Prepontine cisterna, Lt. Meckel's cavum	Craniotomy and tumor removal	Alive	N/A	N/A	N/A	Not received	Gamma-knife
SNPDX-018	47/F	Meningioma	Ⅰ	Posterior fossa	Craniotomy and tumor removal	Alive	N/A	N/A	N/A	Not received	Gamma-knife
SNPDX-021	46/F	Meningioma	Ⅰ	Rt. Temporal lobe	Craniotomy and tumor removal	Alive	N/A	N/A	N/A	Not received	Not received
SNPDX-023	53/M	Angiofibroma of nasal cavity		Lt. Nasal cavity, Maxillary sinus, Masticator space, Lt. Middle cranial fossa	Craniotomy and tumor removal	Dead	12 months	N/A	N/A	Not received	Radiation Therapy
SNPDX-028	24/F	Glioblastoma	IV	Bilateral cerebellum, Brain stem, Rt. Basal ganglia	Craniotomy and tumor removal	Dead	5 months	Wild-type	Negative	Adj. TMZ #1 / Keppra / trileptal	Radiation Therapy
SNPDX-031	71/F	Glioblastoma	IV	Rt. Temporal lobe	Craniotomy and tumor removal	Dead	5 months	Wild-type	Negative	Not received	Tomo-IMRT
SNPDX-037	50/F	Astrocytoma	IV	Rt. Frontal lobe, Rt. Temporal lobe	Craniotomy and tumor removal	Dead	5 months	Mutation	Positive	TMZ #8 / Avastatin + Irinotecan	Radiation Therapy
SNPDX-045	61/M	Glioblastoma	Ⅳ	Lt. Frontal lobe	Craniotomy and tumor removal	Dead	10 months	Wild-type	Negative	TMZ (in other hospital)	CCRT with TMZ
