# Supplementary material for: Enrichment of Deleterious Mutated Genes Involved in Ciliary Function and Histone Modification in Brain Cancer Patient-Derived Xenograft Models
Source: Biomedicines. 2023 Oct 30;11(11):2934. doi: 10.3390/biomedicines11112934 (PMC10669283; doi:10.3390/biomedicines11112934)
Supplement: Supplementary file 1 [file biomedicines-11-02934-s001.zip › biomedicines-2461238-supplementary/Supplementary.Final/STable2.COSMIC_TP53_EGFR_mutations.xlsx]

## Sheet: COSMIC
	Tumor				PDX
Sample ID	CNS-related mutations	Meninges -related mutations	COSMIC -annotated mutations	COSMIC-annotated mutations percents (vs. total mutations identified)		CNS-related mutations	Meninges-related mutations	COSMIC-annotated mutations	COSMIC-annotated mutations percents (vs. total mutations identified)
SNPDX_010	1	0	151	0.064	PDX0	6	0	173	0.06
					PDX1	8	1	326	0.057
SNPDX_011	9	0	191	0.066	PDX0	14	0	308	0.072
					PDX1	12	0	337	0.074
SNPDX_012	4	0	189	0.065	PDX0	13	2	369	0.07
SNPDX_018	7	2	165	0.066	PDX0	10	1	261	0.067
SNPDX_021	10	0	206	0.057	PDX0	21	1	529	0.062
SNPDX_023	6	0	205	0.057	PDX0	9	2	323	0.056
SNPDX_028	11	1	250	0.058	PDX0	10	0	272	0.055
SNPDX_031	5	0	123	0.063	PDX0	14	0	253	0.064
SNPDX_037	19	1	398	0.091	PDX0	54	2	1476	0.085
SNPDX_038	14	2	348	0.081	PDX0	30	2	1139	0.085
SNPDX_045	12	0	338	0.059	PDX1	23	3	488	0.073

## Sheet: TP53-EGFR
	Tumor		PDX
Sample ID	TP53 mutations	EGFR mutation		TP53 mutations	EGFR mutation
SNPDX_010	-	S1042R	PDX0	-	-
			PDX1	G108V	-
SNPDX_011	R273G	Splice_acceptor_variant	PDX0	R273G	R832S
			PDX1	R273G, P359S	-
SNPDX_012	-	E102K, S655Y	PDX0	C238F	G131R, P694H
SNPDX_018	-	G627X	PDX0	-	-
SNPDX_021	-	-	PDX0	L206F	S437Y
SNPDX_023	G59C	E160X	PDX0	-	C555X
SNPDX_028	Splice_acceptor_variant Coding_sequence_variant	Q188K	PDX0	-	T354K, R836S
SNPDX_031	E28D	P596L	PDX0	L29I	P596L
SNPDX_037	P316S, R175H	H233Y	PDX0	E3K, R175H, K386N	D770N
SNPDX_038	R175H	C251X	PDX0	R175H, R306L, A347T	S286N, R999S
SNPDX_045	-	S286R	PDX1	-	-
