# Supplementary material for: Enrichment of Deleterious Mutated Genes Involved in Ciliary Function and Histone Modification in Brain Cancer Patient-Derived Xenograft Models
Source: Biomedicines. 2023 Oct 30;11(11):2934. doi: 10.3390/biomedicines11112934 (PMC10669283; doi:10.3390/biomedicines11112934)
Supplement: Supplementary file 1 [file biomedicines-11-02934-s001.zip › biomedicines-2461238-supplementary/Supplementary.Final/STable3.GraduationSuccessRate.xlsx]

## Sheet: GraduationSuccessRate
Graduation success rate according to disease of PDX mouse specimens
Disease-specific	Transferred sample	Case of graduation	Success rate
GBM, olfactory neuroblastoma	11	5	0.455
(WHO grade IV)
anaplastic astrocytoma, oligodendroglioma,	10	0	0
oligoastrocytoma, low-grade glioma,
atypical meningioma,
glioma (undifferentiated pleomorphic sarcoma of unspecified site)
(WHO grade II ~ III)
metastasis (lung, breast, colon)	6	2	0.333
pituitary adenoma,	29		0.173
vestibular schwannoma, meningioma,		5
orbital schwannoma,
choroid plexus papilloma
(WHO grade I)
other cancer	3	1	0.333
(sarcoma, uncertain behavior brain tumor)
Total	59	13	0.22

## Sheet: DiseaseClassification
Classification of PDX graduated cases according to disease
Glioma	Type	Case	Total
	GBM	5	10
	olfactory neuroblastoma
	anaplastic astrocytoma, oligodendroglioma,	0
	oligoastrocytoma, low-grade glioma,
	glioma (undifferentiated pleomorphic sarcoma of unspecified site)
	atypical meningioma	0
	pituitary adenoma, vestibular schwannoma, meningioma	5
	orbital schwannoma, choroid plexus papilloma	0
Metastasis	Primary origin	Case	Total
	Lung	2	2
	Breast	0
	Colorectum	0
Other Cancer	Type	Case	Total
	Sarcoma	1	1
	uncertain behavior brain tumor
